# Supplementary material for: Histological Studies on a Newly Isolated Bacillus subtilis D10 Protease in the Debridement of Burn Wound Eschars Using Mouse Model
Source: Pharmaceutics. 2021 Jun 22;13(7):923. doi: 10.3390/pharmaceutics13070923 (PMC8308810; doi:10.3390/pharmaceutics13070923)
Supplement: Supplementary file 1 [file pharmaceutics-13-00923-s001.zip]

Archive with 1 entries (1 files):
- pharmaceutics-1223351-supplementary.pdf
